# Supplementary material for: A Theoretical Study of the Sensing Mechanism of a Schiff-Based Sensor for Fluoride
Source: Sensors (Basel). 2022 May 23;22(10):3958. doi: 10.3390/s22103958 (PMC9144756; doi:10.3390/s22103958)
Supplement: Supplementary file 1 [file sensors-22-03958-s001.zip]

Archive with 1 entries (1 files):
- sensors-1688900-supplementary.pdf
